# Supplementary material for: Highly Stretchable and Reliable Graphene-Based Strain Sensor for Plant Health Monitoring and Deep Learning-Assisted Crop Recognition
Source: Research (Wash D C). 2025 Oct 7;8:0933. doi: 10.34133/research.0933 (PMC12501636; doi:10.34133/research.0933)
Supplement: Supplementary 1 — Figs. S1 to S19 Tables S1 and S2 Movie S1 [file research.0933.f1.zip]

Archive with 2 entries (2 files):
- Revised Supplemental Materials.docx
- Supplemental movie.mp4
